# Supplementary material for: Development of a prediction model for mortality in infants undergoing therapeutic hypothermia for neonatal encephalopathy
Source: J Perinatol. 2026 Jan 5;46(6):934–41. doi: 10.1038/s41372-025-02547-z (PMC13290479; doi:10.1038/s41372-025-02547-z)
Supplement: Supplementary file 2 — Data Set 1 [file 41372_2025_2547_MOESM2_ESM.xlsm]

## Sheet: Prediction Model
	Variable Names	User Input	Coefficient	Contribution	Explanations for Input Categories	Coefficient2
	Mode of Delivery	2	0	0.86	1: Other mode of delivery, 2: Prelabour CS	0
	Adrenaline	1	2.2	2.2	0: No, 1: Yes	0.105
	Base Excess ≤ -22	1	1.67	1.67	0: No, 1: Yes	2.003
	Seizure during first day of life	1	1.19	1.19	0: No, 1: Yes
	Constant		-4.01	-4.01
	Total Log-Odds			1.91
	Probability of neonatal mortality	0.871019
	Percentage Probability (%)	0.871019

## Sheet: Variable Explanations
Variable	Description
Neonatal Mortality (Outcome)	Indicates whether the infant died prior to discharge from the neonatal intensive care unit (0 = No, 1 = Yes).
Adrenaline	Indicates whether adrenaline was used during the initial neonatal resuscitation period (0 = No, 1 = Yes).
Base Excess	Refers to cord blood or first infant blood gas measured within the first hour of life (0 = BE >-22 , 1 = BE ≤ -22 ).
Mode of Delivery (MOD)	Refers to the type of delivery (0 = any type of delivery bar prelabour CS, 1 = prelabour CS)
Seizure	Indicates whether the infant experienced seizures during the first day of life (0 = No, 1 = Yes).
