# Supplementary material for: Development of a prediction model for mortality in infants undergoing therapeutic hypothermia for neonatal encephalopathy
Source: J Perinatol. 2026 Jan 5;46(6):934–41. doi: 10.1038/s41372-025-02547-z (PMC13290479; doi:10.1038/s41372-025-02547-z)
Supplement: Supplementary file 3 — Data Set 2 [file 41372_2025_2547_MOESM3_ESM.xlsx]

## Sheet: Sheet1
pr
0.114981
0.72629
0.0165104
0.114981
0.114981
0.0381292
0.447399
0.114981
0.862368
0.0165104
0.0165104
0.0165104
0.26388
0.862368
0.0165104
0.0165104
0.0165104
0.114981
0.0165104
0.0821727
0.0165104
0.0165104
0.0165104
0.0521508
0.114981
0.0165104
0.72629
0.0165104
0.0165104
0.447399
0.114981
0.0165104
0.0165104
0.0381292
0.0165104
0.0165104
0.0165104
0.0165104
0.0521508
0.332244
0.0381292
0.0165104
0.0165104
0.540204
0.540204
0.0165104
0.0165104
0.0165104
0.0381292
0.174514
0.0165104
0.0165104
0.332244
0.0521508
0.22686
0.0165104
0.0821727
0.72629
0.0381292
0.0521508
0.0381292
0.0521508
0.0381292
0.0165104
0.0165104
0.0165104
0.0165104
0.0165104
0.0165104
0.0165104
0.0165104
0.0165104
0.0521508
0.0165104
0.0165104
0.0165104
0.114981
0.114981
0.0165104
0.0165104
0.0381292
0.131802
0.0165104
0.0521508
0.0165104
0.0165104
0.0165104
0.0521508
0.72629
0.131802
0.0165104
0.72629
0.0821727
0.0521508
0.0165104
0.131802
0.0165104
0.22686
0.0165104
0.0165104
0.0381292
0.0165104
0.131802
0.0165104
0.0821727
0.0165104
0.0165104
0.0381292
0.0165104
0.131802
0.0165104
0.0381292
0.26388
0.0165104
0.0165104
0.0381292
0.0165104
0.0381292
0.0381292
0.540204
0.0165104
0.131802
0.0521508
0.0165104
0.0381292
0.114981
0.0165104
0.0165104
0.174514
0.131802
0.0381292
0.0165104
0.0521508
0.0165104
0.0165104
0.0521508
0.0165104
0.0165104
0.0381292
0.0165104
0.0165104
0.0165104
0.0381292
0.0165104
0.72629
0.0165104
0.447399
0.0521508
0.0165104
0.0521508
0.0381292
0.131802
0.0381292
0.0521508
0.332244
0.0165104
0.0165104
0.0821727
0.332244
0.72629
0.0165104
0.0165104
0.0165104
0.0165104
0.26388
0.447399
0.0165104
0.72629
0.174514
0.131802
0.72629
0.0165104
0.72629
0.0821727
0.0165104
0.114981
0.0521508
0.0521508
0.0821727
0.72629
0.0521508
0.114981
0.0165104
0.0521508
0.0521508
0.0165104
0.0165104
0.0165104
0.0165104
0.0165104
0.0165104
0.0165104
0.0165104
0.0165104
0.0165104
0.0165104
0.0521508
0.540204
0.0821727
0.114981
0.72629
0.22686
0.0521508
0.447399
0.0165104
0.409288
0.0165104
0.0165104
0.0381292
0.332244
0.332244
0.0165104
0.72629
0.72629
0.0165104
0.0165104
0.862368
0.0381292
0.174514
0.540204
0.22686
0.72629
0.0521508
0.0521508
0.0165104
0.0165104
0.0521508
0.0165104
0.0521508
0.0165104
0.0521508
0.0521508
0.0165104
0.0165104
0.0381292
0.332244
0.0165104
0.0165104
0.0165104
0.0821727
0.0165104
0.0165104
0.26388
0.862368
0.0521508
0.0165104
0.0165104
0.0521508
0.0165104
0.0165104
0.22686
0.0165104
0.0165104
0.0821727
0.0165104
0.0165104
0.0165104
0.0165104
0.0165104
0.0165104
0.0165104
0.0381292
0.0381292
0.0165104
0.0165104
0.0165104
0.0521508
0.0165104
0.22686
0.26388
0.0165104
0.114981
0.656567
0.114981
0.540204
0.409288
0.0381292
0.0165104
0.409288
0.72629
0.332244
0.131802
0.0165104
0.0165104
0.0165104
0.0165104
0.0165104
0.0165104
0.0521508
0.0165104
0.0165104
0.0165104
0.0165104
0.0165104
0.0521508
0.0165104
0.0165104
0.0165104
0.0165104
0.0521508
0.0521508
0.0165104
0.0381292
0.131802
0.0381292
0.0165104
0.114981
0.0165104
0.0521508
0.0165104
0.0521508
0.0821727
0.22686
0.0381292
0.0165104
0.0165104
0.656567
0.22686
0.131802
0.0821727
0.0821727
0.22686
0.0165104
0.174514
0.0165104
0.0381292
0.22686
0.0165104
0.131802
0.0165104
0.0165104
0.0165104
0.0165104
0.0521508
0.0165104
0.862368
0.0165104
0.0821727
0.0165104
0.0521508
0.0165104
0.114981
0.409288
0.72629
0.0521508
0.332244
0.0381292
0.0381292
0.0521508
0.0381292
0.0165104
0.0165104
0.0165104
0.332244
0.0381292
0.0165104
0.0165104
0.0521508
0.0165104
0.0521508
0.0381292
0.0521508
0.0165104
0.0165104
0.0165104
0.0165104
0.114981
0.0521508
0.0165104
0.0165104
0.0165104
0.0165104
0.862368
0.332244
0.0165104
0.0381292
0.0165104
0.0521508
0.0521508
0.0165104
0.0165104
0.0165104
0.0521508
0.0521508
0.0521508
